# Supplementary material for: Basal tolerance but not plasticity gives invasive springtails the advantage in an assemblage setting
Source: Conserv Physiol. 2020 Jun 15;8(1):coaa049. doi: 10.1093/conphys/coaa049 (PMC7294889; doi:10.1093/conphys/coaa049)
Supplement: suppl_data_coaa049 [file suppl_data_coaa049.zip]

Archive with 2 entries (2 files):
- Phillips_et_al._ms_rev_marked.docx
- Phillips_et_al._Supplementary_Tables_and_Figures.docx
